# Supplementary material for: Phosphorylation of Arp2 is not essential for Arp2/3 complex activity in fission yeast
Source: Life Sci Alliance. 2018 Oct 29;1(5):e201800202. doi: 10.26508/lsa.201800202 (PMC6238581; doi:10.26508/lsa.201800202)
Supplement: Supplementary file 5 [file LSA-2018-00202_SdataF4.xlsx]

## Sheet: Sheet1
Original observations:
Strain	Temp	Time	OD	Time	OD	Time	OD	Time	OD	Time	OD	Time	OD	Time	OD	Time	OD	Time	OD	Time	OD
FY528	25	12:02:00	0.11	02:10:00	0.15	04:07:00	0.22	06:11:00	0.32	08:26:00	0.48	10:47:00	0.81	12:41:00	1.23	02:31:00	1.8	10:30:00	5.39	01:55:00	6.38
AE01	25	12:02:00	0.1	02:10:00	0.14	04:07:00	0.21	06:11:00	0.31	08:26:00	0.45	10:47:00	0.81	12:41:00	1.17	02:31:00	1.86	10:30:00	6.27	01:55:00	5.94
AE02	25	12:02:00	0.11	02:10:00	0.15	04:07:00	0.24	06:11:00	0.36	08:26:00	0.51	10:47:00	0.87	12:41:00	1.29	02:31:00	2.16	10:30:00	5.72	01:55:00	5.94
AE03	25	12:02:00	0.11	02:10:00	0.15	04:07:00	0.21	06:11:00	0.31	08:26:00	0.47	10:47:00	0.96	12:41:00	1.29	02:31:00	2.28	10:30:00	5.5	01:55:00	5.83
AE04	25	12:02:00	0.1	02:10:00	0.15	04:07:00	0.2	06:11:00	0.33	08:26:00	0.47	10:47:00	0.93	12:41:00	1.29	02:31:00	1.92	10:30:00	5.5	01:55:00	5.61
AE05	25	12:02:00	0.11	02:10:00	0.16	04:07:00	0.21	06:11:00	0.35	08:26:00	0.5	10:47:00	0.87	12:41:00	1.29	02:31:00	2.16	10:30:00	5.94	01:55:00	6.16
AE06	25	12:02:00	0.09	02:10:00	0.15	04:07:00	0.2	06:11:00	0.31	08:26:00	0.45	10:47:00	0.81	12:41:00	1.29	02:31:00	1.92	10:30:00	5.5	01:55:00	6.05
AE07	25	12:02:00	0.08	02:10:00	0.14	04:07:00	0.2	06:11:00	0.29	08:26:00	0.43	10:47:00	0.81	12:41:00	1.23	02:31:00	1.86	10:30:00	6.05	01:55:00	5.5
AE08	25	12:02:00	0.09	02:10:00	0.13	04:07:00	0.21	06:11:00	0.3	08:26:00	0.41	10:47:00	0.75	12:41:00	0.99	02:31:00	1.62	10:30:00	5.39	01:55:00	5.83
AE09	25	12:02:00	0.11	02:10:00	0.15	04:07:00	0.22	06:11:00	0.32	08:26:00	0.5	10:47:00	0.96	12:41:00	1.35	02:31:00	2.04	10:30:00	5.61	01:55:00	5.94
AE11	25	12:02:00	0.09	02:10:00	0.13	04:07:00	0.19	06:11:00	0.28	08:26:00	0.42	10:47:00	0.81	12:41:00	1.05	02:31:00	1.56	10:30:00	5.94	01:55:00	5.83
AE12	25	12:02:00	0.12	02:10:00	0.14	04:07:00	0.2	06:11:00	0.28	08:26:00	0.43	10:47:00	0.75	12:41:00	1.11	02:31:00	1.68	10:30:00	5.5	01:55:00	5.83
AE13	25	12:02:00	0.11	02:10:00	0.14	04:07:00	0.19	06:11:00	0.3	08:26:00	0.46	10:47:00	0.87	12:41:00	1.26	02:31:00	1.92	10:30:00	5.72	01:55:00	6.38
FY528	36	12:02:00	0.11	01:58:00	0.17	03:52:00	0.31	05:56:00	0.55	07:52:00	0.82	10:21:00	2.25	12:12:00	3.6	02:14:00	4.4	10:04:00	4.4	01:37:00	4.51
AE01	36	12:02:00	0.1	01:58:00	0.17	03:52:00	0.27	05:56:00	0.52	07:52:00	0.82	10:21:00	2.19	12:12:00	3.54	02:14:00	4.4	10:04:00	4.62	01:37:00	4.07
AE02	36	12:02:00	0.11	01:58:00	0.17	03:52:00	0.33	05:56:00	0.53	07:52:00	0.86	10:21:00	2.28	12:12:00	3.96	02:14:00	4.51	10:04:00	4.84	01:37:00	4.73
AE03	36	12:02:00	0.11	01:58:00	0.17	03:52:00	0.29	05:56:00	0.52	07:52:00	0.84	10:21:00	2.22	12:12:00	3.72	02:14:00	4.84	10:04:00	4.84	01:37:00	4.62
AE04	36	12:02:00	0.1	01:58:00	0.18	03:52:00	0.31	05:56:00	0.54	07:52:00	0.87	10:21:00	2.34	12:12:00	3.96	02:14:00	4.62	10:04:00	4.51	01:37:00	4.51
AE05	36	12:02:00	0.11	01:58:00	0.18	03:52:00	0.32	05:56:00	0.57	07:52:00	0.88	10:21:00	2.4	12:12:00	3.96	02:14:00	4.84	10:04:00	4.62	01:37:00	4.73
AE06	36	12:02:00	0.09	01:58:00	0.16	03:52:00	0.25	05:56:00	0.45	07:52:00	0.77	10:21:00	2.07	12:12:00	3.66	02:14:00	4.4	10:04:00	4.4	01:37:00	4.73
AE07	36	12:02:00	0.08	01:58:00	0.16	03:52:00	0.29	05:56:00	0.5	07:52:00	0.86	10:21:00	2.07	12:12:00	3.54	02:14:00	4.62	10:04:00	4.51	01:37:00	4.62
AE08	36	12:02:00	0.09	01:58:00	0.17	03:52:00	0.28	05:56:00	0.44	07:52:00	0.61	10:21:00	1.38	12:12:00	2.1	02:14:00	3.52	10:04:00	3.74	01:37:00	4.29
AE09	36	12:02:00	0.11	01:58:00	0.18	03:52:00	0.29	05:56:00	0.57	07:52:00	0.88	10:21:00	2.16	12:12:00	3.78	02:14:00	4.73	10:04:00	4.73	01:37:00	4.29
AE11	36	12:02:00	0.09	01:58:00	0.16	03:52:00	0.28	05:56:00	0.52	07:52:00	0.81	10:21:00	1.98	12:12:00	3.48	02:14:00	4.29	10:04:00	4.29	01:37:00	4.07
AE12	36	12:02:00	0.12	01:58:00	0.16	03:52:00	0.27	05:56:00	0.41	07:52:00	0.48	10:21:00	1.02	12:12:00	1.32	02:14:00	2.31	10:04:00	3.63	01:37:00	3.85
AE13	36	12:02:00	0.11	01:58:00	0.16	03:52:00	0.28	05:56:00	0.48	07:52:00	0.82	10:21:00	2.25	12:12:00	3.66	02:14:00	4.62	10:04:00	4.73	01:37:00	4.4
Times converted to minutes:													OD in log scale (base 2):
	Time(mins)	25C											Time(mins)	25C
	0	128	245	369	504	645	759	871	1348	1553			0	128	245	369	504	645	759	871	1348	1553	Slope (first 8 points)	Doubling time (mins)	Slope/hr	Doubling time (hr)
FY528	0.11	0.15	0.22	0.32	0.48	0.81	1.23	1.8	5.39	6.38		FY528	-3.18442	-2.73697	-2.18442	-1.64386	-1.05889	-0.304006	0.298658	0.847997	2.43029	2.67356	0.00468757	213.33	0.281254	3.5555
AE01	0.1	0.14	0.21	0.31	0.45	0.81	1.17	1.86	6.27	5.94		AE01	-3.32193	-2.8365	-2.25154	-1.68966	-1.152	-0.304006	0.226509	0.895303	2.64847	2.57046	0.0048364	206.765	0.290184	3.44609
AE02	0.11	0.15	0.24	0.36	0.51	0.87	1.29	2.16	5.72	5.94		AE02	-3.18442	-2.73697	-2.05889	-1.47393	-0.971431	-0.200913	0.367371	1.11103	2.51602	2.57046	0.00487535	205.113	0.292521	3.41856
AE03	0.11	0.15	0.21	0.31	0.47	0.96	1.29	2.28	5.5	5.83		AE03	-3.18442	-2.73697	-2.25154	-1.68966	-1.08927	-0.0588937	0.367371	1.18903	2.45943	2.5435	0.00503728	198.52	0.302237	3.30866
AE04	0.1	0.15	0.2	0.33	0.47	0.93	1.29	1.92	5.5	5.61		AE04	-3.32193	-2.73697	-2.32193	-1.59946	-1.08927	-0.104697	0.367371	0.941106	2.45943	2.488	0.00496483	201.417	0.29789	3.35694
AE05	0.11	0.16	0.21	0.35	0.5	0.87	1.29	2.16	5.94	6.16		AE05	-3.18442	-2.64386	-2.25154	-1.51457	-1	-0.200913	0.367371	1.11103	2.57046	2.62293	0.00488972	204.511	0.293383	3.40851
AE06	0.09	0.15	0.2	0.31	0.45	0.81	1.29	1.92	5.5	6.05		AE06	-3.47393	-2.73697	-2.32193	-1.68966	-1.152	-0.304006	0.367371	0.941106	2.45943	2.59694	0.00500748	199.701	0.300449	3.32835
AE07	0.08	0.14	0.2	0.29	0.43	0.81	1.23	1.86	6.05	5.5		AE07	-3.64386	-2.8365	-2.32193	-1.78588	-1.21759	-0.304006	0.298658	0.895303	2.59694	2.45943	0.00510763	195.786	0.306458	3.26309
AE08	0.09	0.13	0.21	0.3	0.41	0.75	0.99	1.62	5.39	5.83		AE08	-3.47393	-2.94342	-2.25154	-1.73697	-1.2863	-0.415037	-0.0144996	0.695994	2.43029	2.5435	0.00470098	212.722	0.282059	3.54536
AE09	0.11	0.15	0.22	0.32	0.5	0.96	1.35	2.04	5.61	5.94		AE09	-3.18442	-2.73697	-2.18442	-1.64386	-1	-0.0588937	0.432959	1.02857	2.488	2.57046	0.0049491	202.057	0.296946	3.36762
AE11	0.09	0.13	0.19	0.28	0.42	0.81	1.05	1.56	5.94	5.83		AE11	-3.47393	-2.94342	-2.39593	-1.8365	-1.25154	-0.304006	0.0703893	0.641546	2.57046	2.5435	0.00479658	208.482	0.287795	3.4747
AE12	0.12	0.14	0.2	0.28	0.43	0.75	1.11	1.68	5.5	5.83		AE12	-3.05889	-2.8365	-2.32193	-1.8365	-1.21759	-0.415037	0.15056	0.748461	2.45943	2.5435	0.00452784	220.856	0.27167	3.68093
AE13	0.11	0.14	0.19	0.3	0.46	0.87	1.26	1.92	5.72	6.38		AE13	-3.18442	-2.8365	-2.39593	-1.73697	-1.12029	-0.200913	0.333424	0.941106	2.51602	2.67356	0.00490829	203.737	0.294497	3.39562
	Time(mins)	36C											Time(mins)	36C
	0	116	230	354	470	619	730	852	1322	1535			0	116	230	354	470	619	730	852	1322	1535	Slope (first 8 points)	Doubling time (mins)	Slope/hr	Doubling time (hr)
FY528	0.11	0.17	0.31	0.55	0.82	2.25	3.6	4.4	4.4	4.51		FY528	-3.18442	-2.55639	-1.68966	-0.862496	-0.286304	1.16993	1.848	2.1375	2.1375	2.17313	0.00664275	150.54	0.398565	2.509
AE01	0.1	0.17	0.27	0.52	0.82	2.19	3.54	4.4	4.62	4.07		AE01	-3.32193	-2.55639	-1.88897	-0.943416	-0.286304	1.13093	1.82375	2.1375	2.20789	2.02503	0.00677893	147.516	0.406736	2.4586
AE02	0.11	0.17	0.33	0.53	0.86	2.28	3.96	4.51	4.84	4.73		AE02	-3.18442	-2.55639	-1.59946	-0.915936	-0.217591	1.18903	1.9855	2.17313	2.27501	2.24184	0.00672355	148.731	0.403413	2.47885
AE03	0.11	0.17	0.29	0.52	0.84	2.22	3.72	4.84	4.84	4.62		AE03	-3.18442	-2.55639	-1.78588	-0.943416	-0.251539	1.15056	1.8953	2.27501	2.27501	2.20789	0.00679343	147.201	0.407606	2.45335
AE04	0.1	0.18	0.31	0.54	0.87	2.34	3.96	4.62	4.51	4.51		AE04	-3.32193	-2.47393	-1.68966	-0.888969	-0.200913	1.22651	1.9855	2.20789	2.17313	2.17313	0.00683614	146.281	0.410169	2.43802
AE05	0.11	0.18	0.32	0.57	0.88	2.4	3.96	4.84	4.62	4.73		AE05	-3.18442	-2.47393	-1.64386	-0.810966	-0.184425	1.26303	1.9855	2.27501	2.20789	2.24184	0.00678088	147.473	0.406853	2.45789
AE06	0.09	0.16	0.25	0.45	0.77	2.07	3.66	4.4	4.4	4.73		AE06	-3.47393	-2.64386	-2	-1.152	-0.37707	1.04963	1.87184	2.1375	2.1375	2.24184	0.00696885	143.496	0.418131	2.3916
AE07	0.08	0.16	0.29	0.5	0.86	2.07	3.54	4.62	4.51	4.62		AE07	-3.64386	-2.64386	-1.78588	-1	-0.217591	1.04963	1.82375	2.20789	2.17313	2.20789	0.00703762	142.094	0.422257	2.36823
AE08	0.09	0.17	0.28	0.44	0.61	1.38	2.1	3.52	3.74	4.29		AE08	-3.47393	-2.55639	-1.8365	-1.18442	-0.713119	0.464668	1.07039	1.81558	1.90304	2.10098	0.00606402	164.907	0.363841	2.74845
AE09	0.11	0.18	0.29	0.57	0.88	2.16	3.78	4.73	4.73	4.29		AE09	-3.18442	-2.47393	-1.78588	-0.810966	-0.184425	1.11103	1.91839	2.24184	2.24184	2.10098	0.00672118	148.783	0.403271	2.47972
AE11	0.09	0.16	0.28	0.52	0.81	1.98	3.48	4.29	4.29	4.07		AE11	-3.47393	-2.64386	-1.8365	-0.943416	-0.304006	0.9855	1.79909	2.10098	2.10098	2.02503	0.00682273	146.569	0.409364	2.44281
AE12	0.12	0.16	0.27	0.41	0.48	1.02	1.32	2.31	3.63	3.85		AE12	-3.05889	-2.64386	-1.88897	-1.2863	-1.05889	0.0285692	0.400538	1.20789	1.85997	1.94486	0.00495582	201.783	0.297349	3.36305
AE13	0.11	0.16	0.28	0.48	0.82	2.25	3.66	4.62	4.73	4.4		AE13	-3.18442	-2.64386	-1.8365	-1.05889	-0.286304	1.16993	1.87184	2.20789	2.24184	2.1375	0.00680947	146.854	0.408568	2.44757
